# Supplementary material for: Fusobacterium nucleatum is associated with inflammation and poor survival in early-stage HPV-negative tongue cancer
Source: NAR Cancer. 2022 Mar 4;4(1):zcac006. doi: 10.1093/narcan/zcac006 (PMC8894079; doi:10.1093/narcan/zcac006)
Supplement: zcac006_Supplemental_Files [file zcac006_supplemental_files.zip]

Archive with 2 entries (2 files):
- SupplementaryTable_S2.xlsx
- supplementary_info_with_legends_merged.pdf
