# Supplementary material for: Fusobacterium nucleatum is associated with inflammation and poor survival in early-stage HPV-negative tongue cancer
Source: NAR Cancer. 2022 Mar 4;4(1):zcac006. doi: 10.1093/narcan/zcac006 (PMC8894079; doi:10.1093/narcan/zcac006)
Supplement: zcac006_Supplemental_Files [file zcac006_supplemental_files.zip › SupplementaryTable_S2.xlsx]

## Sheet: Supplementary Table S2
Supplementary Table S2: In-house whole exome and transcriptome samples analysed using IPD
SR No	Tumor type	Data type	ADLABID	Tumor_Normal	Public ID
1	Cervical	Exome	AD0689	Normal	E-MTAB-9766
2	Cervical	Exome	AD0690	Tumor	E-MTAB-9766
3	Cervical	Exome	AD0691	Normal	E-MTAB-9766
4	Cervical	Exome	AD0701	Tumor	E-MTAB-9766
5	Cervical	Exome	AD0703	Normal	E-MTAB-9766
6	Cervical	Exome	AD0704	Normal	E-MTAB-9766
7	Cervical	Exome	AD0715	Tumor	E-MTAB-9766
8	Cervical	Exome	AD0716	Normal	E-MTAB-9766
9	Cervical	Exome	AD0717	Normal	E-MTAB-9766
10	Cervical	Exome	AD0700	Normal	E-MTAB-9766
11	Cervical	Exome	AD0705	Tumor	E-MTAB-9766
12	Cervical	Exome	AD0714	Normal	E-MTAB-9766
13	Cervical	Exome	AD0718	Tumor	E-MTAB-9766
14	Cervical	Exome	AD0726	Tumor	E-MTAB-9766
15	Cervical	Exome	AD0729	Tumor	E-MTAB-9766
16	Cervical	Exome	AD0693	Normal	E-MTAB-9766
17	Cervical	Exome	AD0694	Tumor	E-MTAB-9766
18	Cervical	Exome	AD0695	Normal	E-MTAB-9766
19	Cervical	Exome	AD0696	Tumor	E-MTAB-9766
20	Cervical	Exome	AD0706	Tumor	E-MTAB-9766
21	Cervical	Exome	AD0707	Normal	E-MTAB-9766
22	Cervical	Exome	AD0708	Tumor	E-MTAB-9766
23	Cervical	Exome	AD0709	Normal	E-MTAB-9766
24	Cervical	Exome	AD0710	Tumor	E-MTAB-9766
25	Cervical	Exome	AD0711	Normal	E-MTAB-9766
26	Cervical	Exome	AD0713	Tumor	E-MTAB-9766
27	Cervical	Exome	AD0719	Normal	E-MTAB-9766
28	Cervical	Exome	AD0722	Normal	E-MTAB-9766
29	Cervical	Exome	AD0723	Tumor	E-MTAB-9766
30	Cervical	Exome	AD0727	Tumor	E-MTAB-9766
31	Cervical	Exome	AD0728	Tumor	E-MTAB-9766
32	Cervical	Exome	AD0697	Normal	E-MTAB-9766
33	Cervical	Exome	AD0698	Normal	E-MTAB-9766
34	Cervical	Exome	AD0699	Normal	E-MTAB-9766
35	Cervical	Exome	AD0730	Tumor	E-MTAB-9766
36	Cervical	Exome	AD0732	Tumor	E-MTAB-9766
37	Cervical	Exome	AD0735	Tumor	E-MTAB-9766
38	Cervical	Exome	AD0749	Tumor	E-MTAB-11407
39	Cervical	Exome	AD0751	Tumor	E-MTAB-11407
40	Cervical	Exome	AD0753	Tumor	E-MTAB-11407
41	Cervical	Exome	AD0757	Tumor	E-MTAB-11407
42	Cervical	Exome	AD0762	Tumor	E-MTAB-11407
43	Cervical	Exome	AD0763	Tumor	E-MTAB-11407
44	Cervical	Exome	AD0764	Tumor	E-MTAB-11407
45	Cervical	Exome	AD0765	Tumor	E-MTAB-11407
46	Cervical	Exome	AD0766	Tumor	E-MTAB-11407
47	Cervical	Exome	AD0767	Tumor	E-MTAB-11407
48	Cervical	Exome	AD0768	Tumor	E-MTAB-11407
49	Cervical	Exome	AD0769	Tumor	E-MTAB-11407
50	Cervical	Exome	AD0770	Tumor	E-MTAB-11407
51	Cervical	Exome	AD0791	Tumor	E-MTAB-11407
52	Cervical	Exome	AD0792	Tumor	E-MTAB-11407
53	Cervical	Exome	AD0793	Tumor	E-MTAB-11407
54	Cervical	Exome	AD0794	Tumor	E-MTAB-11407
55	Cervical	Exome	AD0794	Tumor	E-MTAB-11407
56	Cervical	Exome	AD0795	Tumor	E-MTAB-11407
57	Cervical	Exome	AD0796	Tumor	E-MTAB-11407
58	Cervical	Exome	AD0798	Tumor	E-MTAB-11407
59	Cervical	Exome	AD0799	Tumor	E-MTAB-11407
60	Cervical	Exome	AD0806	Tumor	E-MTAB-11407
61	Cervical	Exome	AD0807	Tumor	E-MTAB-11407
62	Colorectal	Exome	AD1888	Tumor	E-MTAB-11407
63	Colorectal	Exome	AD1889	Tumor	E-MTAB-11407
64	Colorectal	Exome	AD1890	Tumor	E-MTAB-11407
65	Colorectal	Exome	AD1900	Tumor	E-MTAB-11407
66	Colorectal	Exome	AD1901	Tumor	E-MTAB-11407
67	Colorectal	Exome	AD1902	Tumor	E-MTAB-11407
68	Colorectal	Exome	AD1913	Tumor	E-MTAB-11407
69	Colorectal	Exome	AD1914	Normal	E-MTAB-11407
70	Colorectal	Exome	AD1915	Normal	E-MTAB-11407
71	Colorectal	Exome	AD1899	Tumor	E-MTAB-11407
72	Colorectal	Exome	AD1903	Tumor	E-MTAB-11407
73	Colorectal	Exome	AD1907	Tumor	E-MTAB-11407
74	Colorectal	Exome	AD1912	Tumor	E-MTAB-11407
75	Colorectal	Exome	AD1916	Normal	E-MTAB-11407
76	Colorectal	Exome	AD1920	Normal	E-MTAB-11407
77	Colorectal	Exome	AD1925	Normal	E-MTAB-11407
78	Colorectal	Exome	AD1930	Normal	E-MTAB-11407
79	Colorectal	Exome	AD1934	Normal	E-MTAB-11407
80	Colorectal	Exome	AD1926	Normal	E-MTAB-11407
81	Colorectal	Exome	AD1927	Normal	E-MTAB-11407
82	Colorectal	Exome	AD1928	Normal	E-MTAB-11407
83	Colorectal	Exome	AD1929	Normal	E-MTAB-11407
84	Colorectal	Exome	AD1891	Tumor	E-MTAB-11407
85	Colorectal	Exome	AD1892	Tumor	E-MTAB-11407
86	Colorectal	Exome	AD1893	Tumor	E-MTAB-11407
87	Colorectal	Exome	AD1894	Tumor	E-MTAB-11407
88	Colorectal	Exome	AD1895	Tumor	E-MTAB-11407
89	Colorectal	Exome	AD1896	Tumor	E-MTAB-11407
90	Colorectal	Exome	AD1897	Tumor	E-MTAB-11407
91	Colorectal	Exome	AD1898	Tumor	E-MTAB-11407
92	Colorectal	Exome	AD1904	Tumor	E-MTAB-11407
93	Colorectal	Exome	AD1905	Tumor	E-MTAB-11407
94	Colorectal	Exome	AD1906	Tumor	E-MTAB-11407
95	Colorectal	Exome	AD1908	Tumor	E-MTAB-11407
96	Colorectal	Exome	AD1909	Tumor	E-MTAB-11407
97	Colorectal	Exome	AD1910	Tumor	E-MTAB-11407
98	Colorectal	Exome	AD1911	Tumor	E-MTAB-11407
99	Colorectal	Exome	AD1917	Normal	E-MTAB-11407
100	Colorectal	Exome	AD1918	Normal	E-MTAB-11407
101	Colorectal	Exome	AD1919	Normal	E-MTAB-11407
102	Colorectal	Exome	AD1921	Normal	E-MTAB-11407
103	Colorectal	Exome	AD1922	Normal	E-MTAB-11407
104	Colorectal	Exome	AD1923	Normal	E-MTAB-11407
105	Colorectal	Exome	AD1924	Normal	E-MTAB-11407
106	Colorectal	Exome	AD1931	Normal	E-MTAB-11407
107	Colorectal	Exome	AD1932	Normal	E-MTAB-11407
108	Colorectal	Exome	AD1933	Normal	E-MTAB-11407
109	Colorectal	Exome	AD1935	Normal	E-MTAB-11407
110	Colorectal	Exome	AD1936	Normal	E-MTAB-11407
111	Colorectal	Exome	AD1937	Normal	E-MTAB-11407
112	Colorectal	Exome	AD1938	Normal	E-MTAB-11407
113	Colorectal	Exome	AD1939	Normal	E-MTAB-11407
114	Colorectal	Exome	AD1952	Tumor	E-MTAB-11407
115	Colorectal	Exome	AD1953	Normal	E-MTAB-11407
116	Gall bladder	Exome	AD0440	Tumor	E-MTAB-6619
117	Gall bladder	Exome	AD0743	Tumor	E-MTAB-6619
118	Gall bladder	Exome	AD0437	Normal	E-MTAB-6619
119	Gall bladder	Exome	AD0438	Tumor	E-MTAB-6619
120	Gall bladder	Exome	AD0439	Normal	E-MTAB-6619
121	Gall bladder	Exome	AD0744	Tumor	E-MTAB-6619
122	Gall bladder	Exome	AD0745	Tumor	E-MTAB-6619
123	Gall bladder	Exome	AD0746	Normal	E-MTAB-6619
124	Gall bladder	Exome	AD0747	Tumor	E-MTAB-6619
125	Gall bladder	Exome	AD0477	Tumor	E-MTAB-6619
126	Gall bladder	Exome	AD0736	Tumor	E-MTAB-6619
127	Gall bladder	Exome	AD0738	Tumor	E-MTAB-6619
128	Gall bladder	Exome	AD0739	Tumor	E-MTAB-6619
129	Gall bladder	Exome	AD0740	Tumor	E-MTAB-6619
130	Gall bladder	Exome	AD0741	Tumor	E-MTAB-6619
131	Gall bladder	Exome	AD0742	Tumor	E-MTAB-6619
132	Gall bladder	Exome	AD0748	Tumor	E-MTAB-6619
133	Gall bladder	Exome	AD0750	Tumor	E-MTAB-6619
134	Gall bladder	Exome	AD0752	Normal	E-MTAB-6619
135	Gall bladder	Exome	AD0754	Normal	E-MTAB-6619
136	Gall bladder	Exome	AD0755	Normal	E-MTAB-6619
137	Gall bladder	Exome	AD0756	Normal	E-MTAB-6619
138	Gall bladder	Exome	AD0757	Normal	E-MTAB-6619
139	Gall bladder	Exome	AD0758	Tumor	E-MTAB-6619
140	Gall bladder	Exome	AD0759	Normal	E-MTAB-6619
141	Gall bladder	Exome	AD0761	Tumor	E-MTAB-6619
142	Oral	Exome	AD0495	Tumor	E-MTAB-4653
143	Oral	Exome	AD0500	Tumor	E-MTAB-4653
144	Oral	Exome	AD0501	Tumor	E-MTAB-4653
145	Oral	Exome	AD0485	Tumor	E-MTAB-4653
146	Oral	Exome	AD0486	Tumor	E-MTAB-4653
147	Oral	Exome	AD0487	Tumor	E-MTAB-4653
148	Oral	Exome	AD0490	Tumor	E-MTAB-4653
149	Oral	Exome	AD0492	Tumor	E-MTAB-4653
150	Oral	Exome	AD0502	Tumor	E-MTAB-4653
151	Oral	Exome	AD0503	Tumor	E-MTAB-4653
152	Oral	Exome	AD0507	Tumor	E-MTAB-4653
153	Oral	Exome	AD0515	Tumor	E-MTAB-4653
154	Oral	Exome	AD0516	Tumor	E-MTAB-4653
155	Oral	Exome	AD0721	Normal	E-MTAB-4653
156	Oral	Exome	AD0725	Normal	E-MTAB-4653
157	Oral	Exome	AD0731	Normal	E-MTAB-4653
158	Oral	Exome	AD0733	Normal	E-MTAB-4653
159	Oral	Exome	AD0771	Normal	E-MTAB-4653
160	Oral	Exome	AD0772	Normal	E-MTAB-4653
161	Oral	Exome	AD0773	Normal	E-MTAB-4653
162	Oral	Exome	AD0774	Normal	E-MTAB-4653
163	Oral	Exome	AD0775	Normal	E-MTAB-4653
164	Oral	Exome	AD0781	Normal	E-MTAB-4653
165	Oral	Exome	AD0782	Normal	E-MTAB-4653
166	Oral	Exome	AD0783	Normal	E-MTAB-4653
167	Oral	Exome	AD0784	Normal	E-MTAB-4653
168	Oral	Exome	AD0786	Normal	E-MTAB-4653
169	Oral	Exome	AD0787	Normal	E-MTAB-4653
170	Oral	Exome	AD0789	Normal	E-MTAB-4653
171	Oral	Exome	AD0479	Tumor	E-MTAB-4653
172	Oral	Exome	AD0480	Tumor	E-MTAB-4653
173	Oral	Exome	AD0481	Tumor	E-MTAB-4653
174	Oral	Exome	AD0483	Tumor	E-MTAB-4653
175	Oral	Exome	AD0720	Normal	E-MTAB-4653
176	Oral	Exome	AD0734	Normal	E-MTAB-4653
177	Oral	Exome	AD0737	Tumor	E-MTAB-4653
178	Oral	Exome	AD0739	Tumor	E-MTAB-4653
179	Oral	Exome	AD0529	Tumor	E-MTAB-4653
180	Oral	Exome	AD0532	Tumor	E-MTAB-4653
181	Oral	Exome	AD0533	Tumor	E-MTAB-4653
182	Oral	Exome	AD0777	Normal	E-MTAB-4653
183	Oral	Exome	AD0778	Normal	E-MTAB-4653
184	Oral	Exome	AD0742	Tumor	E-MTAB-4653
185	Oral	Exome	AD0744	Normal	E-MTAB-4653
186	Oral	Exome	AD0779	Normal	E-MTAB-4653
187	Oral	Exome	AD0780	Normal	E-MTAB-4653
188	Cervical	Transcriptome	AD0727	Tumor	E-MTAB-9281
189	Cervical	Transcriptome	AD1088	Tumor	E-MTAB-9281
190	Cervical	Transcriptome	AD1092	Tumor	E-MTAB-9281
191	Cervical	Transcriptome	AD1093	Tumor	E-MTAB-9281
192	Cervical	Transcriptome	AD1095	Tumor	E-MTAB-9281
193	Cervical	Transcriptome	AD1098	Tumor	E-MTAB-9281
194	Cervical	Transcriptome	AD1099	Tumor	E-MTAB-9281
195	Cervical	Transcriptome	AD1100	Tumor	E-MTAB-9281
196	Cervical	Transcriptome	AD1104	Tumor	E-MTAB-9281
197	Cervical	Transcriptome	AD1107	Tumor	E-MTAB-9281
198	Cervical	Transcriptome	AD1109	Tumor	E-MTAB-9281
199	Cervical	Transcriptome	AD1110	Tumor	E-MTAB-9281
200	Cervical	Transcriptome	AD1112	Tumor	E-MTAB-9281
201	Cervical	Transcriptome	AD1808	Tumor	E-MTAB-9281
202	Cervical	Transcriptome	AD1809	Tumor	E-MTAB-9281
203	Cervical	Transcriptome	AD1810	Tumor	E-MTAB-9281
204	Cervical	Transcriptome	AD1811	Tumor	E-MTAB-9281
205	Cervical	Transcriptome	AD1960	Tumor	E-MTAB-9281
206	Cervical	Transcriptome	AD1961	Tumor	E-MTAB-9281
207	Cervical	Transcriptome	AD1962	Tumor	E-MTAB-9281
208	Cervical	Transcriptome	AD1963	Tumor	E-MTAB-9281
209	Colorectal	Transcriptome	AD1888	Tumor	EGAS00001005970
210	Colorectal	Transcriptome	AD1889	Tumor	EGAS00001005970
211	Colorectal	Transcriptome	AD1890	Tumor	EGAS00001005970
212	Colorectal	Transcriptome	AD1891	Tumor	EGAS00001005970
213	Colorectal	Transcriptome	AD1892	Tumor	EGAS00001005970
214	Colorectal	Transcriptome	AD1894	Tumor	EGAS00001005970
215	Colorectal	Transcriptome	AD1895	Tumor	EGAS00001005970
216	Colorectal	Transcriptome	AD1897	Tumor	EGAS00001005970
217	Colorectal	Transcriptome	AD1899	Tumor	EGAS00001005970
218	Colorectal	Transcriptome	AD1900	Tumor	EGAS00001005970
219	Colorectal	Transcriptome	AD1898	Tumor	EGAS00001005970
220	Colorectal	Transcriptome	AD1903	Tumor	EGAS00001005970
221	Colorectal	Transcriptome	AD1904	Tumor	EGAS00001005970
222	Colorectal	Transcriptome	AD1906	Tumor	EGAS00001005970
223	Colorectal	Transcriptome	AD1907	Tumor	EGAS00001005970
224	Colorectal	Transcriptome	AD1908	Tumor	EGAS00001005970
225	Colorectal	Transcriptome	AD1909	Tumor	EGAS00001005970
226	Colorectal	Transcriptome	AD1910	Tumor	EGAS00001005970
227	Colorectal	Transcriptome	AD1911	Tumor	EGAS00001005970
228	Colorectal	Transcriptome	AD1912	Tumor	EGAS00001005970
229	Colorectal	Transcriptome	AD1940	Tumor	EGAS00001005970
230	Colorectal	Transcriptome	AD1941	Tumor	EGAS00001005970
231	Colorectal	Transcriptome	AD1942	Tumor	EGAS00001005970
232	Colorectal	Transcriptome	AD1943	Tumor	EGAS00001005970
233	Colorectal	Transcriptome	AD1944	Tumor	EGAS00001005970
234	Colorectal	Transcriptome	AD1945	Tumor	EGAS00001005970
235	Colorectal	Transcriptome	AD1946	Tumor	EGAS00001005970
236	Colorectal	Transcriptome	AD1947	Tumor	EGAS00001005970
237	Colorectal	Transcriptome	AD1948	Tumor	EGAS00001005970
238	Colorectal	Transcriptome	AD1949	Tumor	EGAS00001005970
239	Colorectal	Transcriptome	AD1950	Tumor	EGAS00001005970
240	Colorectal	Transcriptome	AD1951	Tumor	EGAS00001005970
241	Colorectal	Transcriptome	AD1905	Tumor	EGAS00001005970
242	Oral	Transcriptome	AD0487	Tumor	E-MTAB-4654
243	Oral	Transcriptome	AD0487	Tumor	E-MTAB-4654
244	Oral	Transcriptome	AD0493	Tumor	E-MTAB-4654
245	Oral	Transcriptome	AD0497	Tumor	E-MTAB-4654
246	Oral	Transcriptome	AD0511	Tumor	E-MTAB-4654
247	Oral	Transcriptome	AD0516	Tumor	E-MTAB-4654
248	Oral	Transcriptome	AD0517	Tumor	E-MTAB-4654
249	Oral	Transcriptome	AD0719	Normal	E-MTAB-4654
250	Oral	Transcriptome	AD0723	Normal	E-MTAB-4654
251	Oral	Transcriptome	AD0731	Normal	E-MTAB-4654
252	Oral	Transcriptome	AD0488	Tumor	E-MTAB-4654
253	Oral	Transcriptome	AD0489	Tumor	E-MTAB-4654
254	Oral	Transcriptome	AD0724	Normal	E-MTAB-4654
255	Oral	Transcriptome	AD0501	Tumor	E-MTAB-4654
256	Oral	Transcriptome	AD0507	Tumor	E-MTAB-4654
257	Breast	Transcriptome	AD1985	Tumor	E-MTAB-11412
258	Breast	Transcriptome	AD1988	Tumor	E-MTAB-11412
259	Breast	Transcriptome	AD1980	Tumor	E-MTAB-11412
260	Breast	Transcriptome	AD1972	Tumor	E-MTAB-11412
261	Breast	Transcriptome	AD1986	Tumor	E-MTAB-11412
262	Breast	Transcriptome	AD1987	Tumor	E-MTAB-11412
263	Breast	Transcriptome	AD1989	Tumor	E-MTAB-11412
264	Breast	Transcriptome	AD1982	Tumor	E-MTAB-11412
265	Breast	Transcriptome	AD1978	Tumor	E-MTAB-11412
266	Breast	Transcriptome	AD1970	Tumor	E-MTAB-11412
267	Breast	Transcriptome	AD2072	Tumor	E-MTAB-11412
268	Breast	Transcriptome	AD1984	Tumor	E-MTAB-11412
269	Breast	Transcriptome	AD1979	Tumor	E-MTAB-11412
270	Breast	Transcriptome	AD1981	Tumor	E-MTAB-11412
271	Breast	Transcriptome	AD1983	Tumor	E-MTAB-11412
272	Breast	Transcriptome	AD1966	Tumor	E-MTAB-11412
273	Breast	Transcriptome	AD1973	Tumor	E-MTAB-11412
274	Breast	Transcriptome	AD1969	Tumor	E-MTAB-11412
275	Breast	Transcriptome	AD1968	Tumor	E-MTAB-11412
276	Breast	Transcriptome	AD1971	Tumor	E-MTAB-11412
277	Breast	Transcriptome	AD2070	Tumor	E-MTAB-11412
278	Breast	Transcriptome	AD1967	Tumor	E-MTAB-11412
279	Breast	Transcriptome	AD2078	Tumor	E-MTAB-11412
280	Breast	Transcriptome	AD2071	Tumor	E-MTAB-11412
281	Breast	Transcriptome	AD2079	Tumor	E-MTAB-11412
282	Breast	Transcriptome	AD2074	Tumor	E-MTAB-11412
283	Breast	Transcriptome	AD2076	Tumor	E-MTAB-11412
284	Breast	Transcriptome	AD2075	Tumor	E-MTAB-11412
285	Breast	Transcriptome	AD2080	Tumor	E-MTAB-11412
286	Breast	Transcriptome	AD2077	Tumor	E-MTAB-11412
287	Breast	Transcriptome	AD2043	Tumor	E-MTAB-11412
288	Breast	Transcriptome	AD2039	Tumor	E-MTAB-11412
289	Breast	Transcriptome	AD2037	Tumor	E-MTAB-11412
290	Breast	Transcriptome	AD2041	Tumor	E-MTAB-11412
291	Breast	Transcriptome	AD2038	Tumor	E-MTAB-11412
292	Breast	Transcriptome	AD2035	Tumor	E-MTAB-11412
293	Breast	Transcriptome	AD2036	Tumor	E-MTAB-11412
294	Breast	Transcriptome	AD2040	Tumor	E-MTAB-11412
295	Breast	Transcriptome	AD2044	Tumor	E-MTAB-11412
296	Breast	Transcriptome	AD2042	Tumor	E-MTAB-11412
297	Breast	Transcriptome	AD3337T	Tumor	E-MTAB-11412
298	Lung	Exome	AD2320	Tumor	E-MTAB-8801
299	Lung	Exome	AD2340	Tumor	E-MTAB-8801
300	Lung	Exome	AD2385	Tumor	E-MTAB-8801
301	Lung	Exome	AD2315	Tumor	E-MTAB-8801
302	Lung	Exome	AD2356	Tumor	E-MTAB-8801
303	Lung	Exome	AD2351	Tumor	E-MTAB-8801
304	Lung	Exome	AD2341	Tumor	E-MTAB-8801
305	Lung	Exome	AD2367	Tumor	E-MTAB-8801
306	Lung	Exome	AD2375	Tumor	E-MTAB-8801
307	Lung	Exome	AD2349	Tumor	E-MTAB-8801
308	Lung	Exome	AD2313	Tumor	E-MTAB-8801
309	Lung	Exome	AD2378	Tumor	E-MTAB-8801
310	Lung	Exome	AD2327	Tumor	E-MTAB-8801
311	Lung	Exome	AD2382	Tumor	E-MTAB-8801
312	Lung	Exome	AD2374	Tumor	E-MTAB-8801
313	Lung	Exome	AD2352	Tumor	E-MTAB-8801
314	Lung	Exome	AD2398	Tumor	E-MTAB-8801
315	Lung	Exome	AD2364	Tumor	E-MTAB-8801
316	Lung	Exome	AD2373	Tumor	E-MTAB-8801
317	Lung	Exome	AD2371	Tumor	E-MTAB-8801
318	Lung	Exome	AD1783	Tumor	E-MTAB-11404
319	Lung	Exome	AD1784	Tumor	E-MTAB-11404
320	Lung	Exome	AD1785	Tumor	E-MTAB-11404
321	Lung	Exome	AD1786	Tumor	E-MTAB-11404
322	Lung	Exome	AD1787	Tumor	E-MTAB-11404
323	Lung	Exome	AD1788	Tumor	E-MTAB-11404
324	Lung	Exome	AD1794	Tumor	E-MTAB-11404
325	Lung	Exome	AD1797	Tumor	E-MTAB-11404
326	Lung	Exome	AD1800	Tumor	E-MTAB-11404
327	Lung	Exome	AD1801	Tumor	E-MTAB-11404
328	Lung	Exome	AD1802	Tumor	E-MTAB-11404
329	Lung	Exome	AD1805	Tumor	E-MTAB-11404
330	Lung	Exome	AD1826	Tumor	E-MTAB-11404
331	Lung	Exome	AD1828	Tumor	E-MTAB-11404
332	Lung	Exome	AD1829	Tumor	E-MTAB-11404
333	Lung	Exome	AD2084	Tumor	E-MTAB-11404
334	Lung	Exome	AD2976	Tumor	E-MTAB-11404
335	Lung	Exome	AD2978	Tumor	E-MTAB-11404
336	Lung	Exome	AD2980	Tumor	E-MTAB-11404
337	Lung	Exome	AD2982	Tumor	E-MTAB-11404
338	Lung	Exome	AD2984	Tumor	E-MTAB-11404
339	Lung	Exome	AD2986	Tumor	E-MTAB-11404
340	Lung	Exome	AD2998	Tumor	E-MTAB-11404
341	Lung	Exome	AD3004	Tumor	E-MTAB-11404
342	Lung	Exome	AD3010	Tumor	E-MTAB-11404
343	Lung	Exome	AD3012	Tumor	E-MTAB-11404
344	Lung	Exome	AD3014	Tumor	E-MTAB-11404
345	Lung	Exome	AD3020	Tumor	E-MTAB-11404
346	Lung	Exome	AD3032	Tumor	E-MTAB-11404
347	Lung	Exome	AD3036	Tumor	E-MTAB-11404
348	Lung	Exome	AD3038	Tumor	E-MTAB-11404
349	Lung	Exome	AD3044	Tumor	E-MTAB-11404
